# Supplementary material for: Characterization and Function of Two Short Peptidoglycan Recognition Proteins Involved in the Immunity of Bactrocera dorsalis (Hendel)
Source: Insects. 2019 Mar 19;10(3):79. doi: 10.3390/insects10030079 (PMC6468497; doi:10.3390/insects10030079)
Supplement: Supplementary file 1 [file insects-10-00079-s001.zip]

Archive with 5 entries (4 files):
- suppl/
- suppl/Table S1.xlsx
- suppl/Table S2.xlsx
- Table S1.xlsx
- Table S2.xlsx
