# Supplementary material for: Characterization and Function of Two Short Peptidoglycan Recognition Proteins Involved in the Immunity of Bactrocera dorsalis (Hendel)
Source: Insects. 2019 Mar 19;10(3):79. doi: 10.3390/insects10030079 (PMC6468497; doi:10.3390/insects10030079)
Supplement: Supplementary file 1 [file insects-10-00079-s001.zip › suppl/Table S1.xlsx]

## Sheet: Sheet1
Table S1. Primer sequence used for cloning and quantitative real-time PCR.
Experiments	Primer name	Forward (5’ to 3’)	Reverse (5’ to 3’)
ORF cloning	BdPGRP-SA	GGATCAGTTAAAAGAATAAGCGAC	GAATTACGGTACTAAGGACCAGTG
	BdPGRP-SD	AATCGATCGTGCAGAGTAAAATG	GGAGTATCTAGTTCAAATCGCCTG
RT-qPCR	BdPGRP-SA	CACCGGCATTGCTTTCATTG	TCAAGCCTGGACTCTGAGTG
	BdPGRP-SD	TGGGATCTAATGGGAGCTGC	TCTATCAATTTGGCCGTGCG
	BdCecropin-2	TTCGTTCTCCTGGCTGTCTT	ATCCCTTCAATGTTGCTGCC
	BdDefensin	ACCCACTGAAGGAGATAGCG	CGAGAACCACGCAATGACTT
	BdAttacin-2	GCCCTACCATCCGTGAAACT	CAACCAACGTGAACCTCCTG
	BdDiptericin	CCCAAAGACAGCCTCAGTTC	CTAAAAGTGTACTGGCCGCC
dsRNA	dsBdPGRP-SA	TAATACGACTCACTATAGGGTGTTATTCACACTTTCGCG	TAATACGACTCACTATAGGGTGAGTGCTGGAAACTTGC
	dsBdPGRP-SA	TAATACGACTCACTATAGGGATCACAAAGTGCTTGGTAAG	TAATACGACTCACTATAGGGGAGACTGAGCAGCCTCTA
