# Supplementary material for: Characterization and Function of Two Short Peptidoglycan Recognition Proteins Involved in the Immunity of Bactrocera dorsalis (Hendel)
Source: Insects. 2019 Mar 19;10(3):79. doi: 10.3390/insects10030079 (PMC6468497; doi:10.3390/insects10030079)
Supplement: Supplementary file 1 [file insects-10-00079-s001.zip › suppl/Table S2.xlsx]

## Sheet: Sheet1
>BdorPGRP-SA
MRNSILLLVFSLIFCVIHTFAGKTECPRIKLKRQWGGKPAKALTYQVRPIRYVIIHHTVSGECSDFLRCASILQNTQTYHMNDLDYNDIGFNFLIGNDGIVYEGTGWGVRGAHTYGYNMNGTGIAFIGNYSEKLPSRSALTAAKKLLACGVKEGELDRNYILLAGSQVSSTQSPGLILYNEIQDWDHWSLVP
>BdorPGRP-SD
MYQIIKCLVSHLLLFTIFSAFGIKTTIADPNIISKSQWNGVESINELSQQALPIGRVIILHTAGAGCQDVDSCSQQVRNIQKYHLDLHFDDIGYNFLVGNDGNVYEGRGWDLMGAAVKNYNNGSLSVAFIGTFENDPPTDQALEAAQSLLEMGVRTTKLTEDYKVLGHRQLASTLSPGAVLYKIIKQWPHWTRRAR
>DmelPGRP-SA
MQPVRFGSPWIMAIGLVLLLLAFVSAGKSRQRSPANCPTIKLKRQWGGKPSLGLHYQVRPIRYVVIHHTVTGECSGLLKCAEILQNMQAYHQNELDFNDISYNFLIGNDGIVYEGTGWGLRGAHTYGYNAIGTGIAFIGNFVDKLPSDAALQAAKDLLACGVQQGELSEDYALIAGSQVISTQSPGLTLYNEIQEWPHWLSNP
>DmelPGRP-SB1
MNTSTAISFVAALVLCCLALSANALQIEPRSSWGAVSARSPSRISGAVDYVIIHHSDNPNGCSTSEQCKRMIKNIQSDHKGRRNFSDIGYNFIVAGDGKVYEGRGFGLQGSHSPNYNRKSIGIVFIGNFERSAPSAQMLQNAKDLIELAKQRGYLKDNYTLFGHRQTKATSCPGDALYNEIKTWPHWRQN
>DmelPGRP-SB2
MKLQLALVLCGLTLALGQIVPRSSWCPVPISPRMPRLMVPVRLIIIHHTVTAPCFNPHQCQLVLRQIRADHMRRKFRDIGYNFLIGGDGRIYEGLGFGIRGEHAPRYNSQSIGIAFIGNFQTGLPPSQMLQAARTLIQIAVQRRQVSPNYSVVGHCQTKATACPGIHLLNELKKWPNWRPKP
>DmelPGRP-SC2
MANKALILLAVLFCAQAVLGVTIISKSEWGGRSATSKTSLANYLSYAVIHHTAGNYCSTKAACITQLQNIQAYHMDSLGWADIGYNFLIGGDGNVYEGRGWNVMGAHATNWNSKSIGISFLGNYNTNTLTSAQITAAKGLLSDAVSRGQIVSGYILYGHRQVGSTECPGTNIWNEIRTWSNWKA
>DmelPGRP-SD
MTWIGLLIVGLTAIAVQGEVPIVTRAEWNAKPPNGAIDSMETPLPRAVIAHTAGGACADDVTCSQHMQNLQNFQMSKQKFSDIGYHYLIGGNGKVYEGRSPSQRGAFAGPNNDGSLGIAFIGNFEERAPNKEALDAAKELLEQAVKQAQLVEGYKLLGHRQVSATKSPGEALYALIQQWPNWSEEM
>TcasPGRP-2
MGRKFVIIFSILHQILARTESNLPAVCPEIVSRTRWGARTALEVDYALIPVENVVVHHTVTNTCSTEEECAAILRNIQNFHMENLDFHDIGYNFLVGGDGQIYEGAGWHKVGAHTRGYNSRSLGLGFIGNYTTQLPNKKQIQAAKDFLQCGVELGELGKSFKLFGARQVSATESPGLKLYRELQNWPHFTRSPPK
>TcasPGRP-SC2
MFRLVLLLAAWPHLAHSACPTVISRSEWGARAPKSSQPLAQKPAPFVVVHHSDGSNCLSLQACKSRVKGIQNYHIDHNGWQDIGYNFLIGGDGNVYEGRGWGIWGAHVPRYNSKSIGICVIGNFQSTAPTQTQLDALKQLISCAQEGNYVQSDYRLIGHRQGSRTSCPGNQLFNEIGGWTHFDATARP
>CcapPGRP-SA
MQSNTLLLLLGLIFCINHVSTGKTECPRIKLKRQWGGKPAKSLTYQVRPINYVIIHHTVSDECSEFLKCAAILQNTQTYHMNDLDYDDIGYNFLIGNDGIVYEGTGWGVRGAHTYGYNMNGTGIAFIGNFAEKLPSRSALTAAKKLLACGVKEGELDRNYILLAASQVSSTQSPGLILYNEIQEWDHWSLVP
>CcapPGRP-SB1
MQRQQKLLCFVILAIALPACLAITIQPRSSWNAAAARSPARIPGKVDYVIIHHSDNPNGCSTSADCKRLIKNIQSDHKGRRKFSDIGYNFIIAGDGNIYEGRGFGLQGSHAPNYNRNSIGIVFIGNFDNTTPSQTMLQNAKDLMAHAVQQGYLKDDYTLLGHRQTKATACPGQRLYDEIKTWPHWKSL
>CcapPGRP-SC2
MSCKSFLTLITVLLCANAVFGVNIISRAQWGGRSATSKSTLATGLSYAVIHHTAGVYCSTQAACSLQMRNMQNYHMDSLGWADIGYNFLIGGDGQVYEGRGWNTLGAHATNWNSKSVGISFMGNYNTNVPTAAQIAAAKALLADAVSRGQIKSGYILYGHRQVGSTECPGDNLYAEIKKWANWRA
>CcapPGRP-SC2-like
MSYNSPFLLLTVGVLCLHTVVGVNIISRAQWGARAPTSTSYLSNGLSIAVIHHTASAYCSTQADCSQQVRNIQKYHMDSSGWDDIGYNFLIGGDGQVYEGRGWNIVGAHVTNRNSKSIGISFIGNYNNNRPTAAQINAAKALLATAVSKGQLKSDYALYGHRHFKATECPGNNLYNEIKTWPRFKV
>CcapPGRP-SD
MYQNRKEFLKYLLLFISNIAFRISAAGADPNIITKSQWNGVEATNELSKQTLPIGRVIILHTAGAECKDVDNCSQQVRNIQHYHLSSHFDDIGYNFLIGSDGNVYEGRGWDYVGAAVRNYNVGSLSIAFIGTFEKSSPSAGALDAAQSLLEMGVRSAKLTDDYKLFGHRQLSSTTSPGAALYEIIKQWAHWSRSVR
>BmorPGRP-S2
MLVAPSLLFLVFLVSFGTLNAASECGEIPITEWSGTESRRKQPLKGPIDLVVIQHTVSNDCFTDEECLLSVNSLRQHHMLLAGFKDLGYSFVAGGNGKIYEGAGWNHIGAHTLHYNNISIGIGFIGDFREKLPTQQALQAVQDFLACGVENNLLTEDYHVVGHQQLINTLSPGAVLQSEIESWPHWLDNARKVLG
>BmorPGRP-S6
MFLSFCIFIVFCAYTSSHPRLIEKDHLSVDFPVCSRDCWGAVPSKDTRPLNKPVPYVIIHHTAIPTVCNTTTQCMRDMRSMQKYHNSLGWGDIGYHFCVGGDGVAYEGRGWNVIGIHAGPANKLSIGICLIGDWRVETPPAEQLATTKKLLSTGVEMGAISSDYKLIGHNQAMTTECPGGALLEEISTWDNYHPGHVNFRELNKQTKF
>BmorPGRP-S
MAVRLLFITISLISAVTALPSPIKLVSDYSFPFVSREEWGARPPTMTSPLKVSPVPIVVIHHSYIPKICLVRADCERDLRNMQRVHQVTNGWEDIGYSFAVGGEGTVFEGRGWSSIGAHAFGVNTRSIGILLIGDFITNQPPQAQLQSVKDLIEAGVRLGHIRSDYKLIGHRQVTPTECPGQRLFDEISKWDHFSLNWDD
>BolePGRP-SA
MRNSVLLLVLLIFCINHALRVKTECPHIKLKRQWGGKPAKSLTYQVRPIRYVIIHHTVSDECSEFLTCASILQNTQTYHMNDLDYDDIGYNFLIGNDGIVYEGTGWGVRGAHTYGYNMNGTGIAFIGNYAEKLPSRSALNAAKRLLACGVKDGELDRNYILLAASQVLSTQSPGLILYNEIQDWDHWSLVP
>BolePGRP-SB1
MARLLCFVFLGIALPACFALRIQPRSSWNAAPARSPARIPGKVDYVIIHHSDIPNACSTETECKRFIKNIQTDHKERRKFSDIGYNFIIAGDGSIYEGRGFGLQGAHAPNYNRNSIGVVFIGNFENTTPSQTMLQNAKDLMAHAVQKGYLKDNYTVLGHRQTKATTCPGQRLYDEIKTWPHWKRL
>BolePGRP-SC2
MAFKTLLTLLAVLLCANAVFGVNVISKATWGGRAATGRSNLASNLSYVVIHHTAGTYCSTKTACSQQMRNMQNYHMDSLGWADIGYNFLIGGDGQVYEGRGWNTLGAHATSWNSKSIGISFMGNYNNNVPTTAQIAAAKALLADAVSRGQIKSNYILYGHRQVGSTECPGNNLYAEIKKWSNWRA
>BolePGRP-SD
MYQITKHLVSNLLLFTIFSAFGTKTTATDPNIIRKSQWNGVESINELGNQTLPIGRVIIIHTAGASCQDVVSCSQQVRNIQKYHLDLHYDDIGYNFLVGNDGNVYEGRGWDLMGAAVKNYNNGSLSVAFIGTFENYPPTDQALEVAQSLLAMGVRTVKLVEDYKLLGHRQLSATLSPGTVLYKIVKQWPHWSHRI
>AaegPGRP-1
MNNFAAVLAITLASLAAVSAQCPRIVTRAGWGARAANTAVLPIRPAPWVVMHHTAGAHCTTDAACAQQMRNIQNFHMNTNGWADIGYNWCVGENGAAYEGRGWGRQGAHAPGFNDRSVGMCVMGTFTNAIPNLAARNAAQQLISCGVSLGHISGSYWLIGHRQATATACP GNAFFEHIRTWPRFNPNP
>AaegPGRP-2
MSTFVKAVLLVVIGFQAWIALAQDPNGCPNIVKRAGWSASKSSNVTYQIKPVQHVVIHHTATQSCNEMPVCKEIVKSIQDQHQKQNKWSDIGYNFLVANGGNVYEGIGWHRVGAHTKGYNSKSIGIAFIGDFTKELPSAKALRVAAKLLQCGVNMGELDENYLLYGAKQISATASPGKALFNEIKEWDHYDPSPVL
>MdomPGRP-SD
MSSKQILNRAALLAGLLLLILGVEGDLQIVTRAEWKAKPAAEQMTTLELPAQRVIIAHTAGKECKTKTICIEEMRSIQNFHMTRAHFDDIAYNYLIGNDGNVYEGRGWKYQGAIAKGVNAGSINIAFIGVFNNQLPSQDALDAAKLLLDKLKADQKLKEDYKIFGHRQLSPTVSPGDALYAEIQAWPKWSNDL
>MdomPGRP-SA
MRKFSIALSGILLLFYITPSLSRASNDSQPSSNCPRIKLKRQWGGKPSSIINYRPVPVKYVIIHHTVTKECFKFLECAEILQNMQHHHLNTLDFDDIGYNFLIGNDGVIYEGTGWYVRGAHTYGYNQNGTGIAFIGNFMEKLPNRKALKAAKELLACGVATGALDPNYDLLAATQVSSTKSPGLTLYNEIQEWPHWSPNASNKK
